# Supplementary material for: A Bibliometric and In Silico-Based Analysis of Anti-Lung Cancer Compounds from Sea Cucumber
Source: Mar Drugs. 2023 Apr 28;21(5):283. doi: 10.3390/md21050283 (PMC10223633; doi:10.3390/md21050283)
Supplement: Supplementary file 1 [file marinedrugs-21-00283-s001.zip]

Archive with 1 entries (1 files):
- marinedrugs-2336155-supplementary.pdf
